# Supplementary material for: Genome-Wide Identification of the Odorant Receptor Gene Family and Revealing Key Genes Involved in Sexual Communication in Anoplophora glabripennis
Source: Int J Mol Sci. 2023 Jan 13;24(2):1625. doi: 10.3390/ijms24021625 (PMC9861320; doi:10.3390/ijms24021625)
Supplement: Supplementary file 1 [file ijms-24-01625-s001.zip]

Archive with 75 entries (74 files):
- FigureS1.tif
- Sanger seqeuences/
- Sanger seqeuences/FA1.14340549.seq
- Sanger seqeuences/FA10.14340537.seq
- Sanger seqeuences/FA11.14340538.seq
- Sanger seqeuences/FA13.12331078.seq
- Sanger seqeuences/FA14.12331082.seq
- Sanger seqeuences/FA15.Y14340539.seq
- Sanger seqeuences/FA16.14340547.seq
- Sanger seqeuences/FA18.14340541.seq
- Sanger seqeuences/FA19.14340543.seq
- Sanger seqeuences/FA2.12331038.seq
- Sanger seqeuences/FA20.12331106.seq
- Sanger seqeuences/FA24.13587407.seq
- Sanger seqeuences/FA25.12331118.seq
- Sanger seqeuences/FA26.14340545.seq
- Sanger seqeuences/FA28.12328914.seq
- Sanger seqeuences/FA29.12328918.seq
- Sanger seqeuences/FA3.12331089.seq
- Sanger seqeuences/FA30.12328922.seq
- Sanger seqeuences/FA31.13587397.seq
- Sanger seqeuences/FA32.13587399.seq
- Sanger seqeuences/FA33.12328934.seq
- Sanger seqeuences/FA34.12328940.seq
- Sanger seqeuences/FA35.12328942.seq
- Sanger seqeuences/FA36.13587405.seq
- Sanger seqeuences/FA37.13587459.seq
- Sanger seqeuences/FA38.13587415.seq
- Sanger seqeuences/FA39.13587409.seq
- Sanger seqeuences/FA4.12331090.seq
- Sanger seqeuences/FA40.13587423.seq
- Sanger seqeuences/FA42.13587427.seq
- Sanger seqeuences/FA44.YP18798177.seq
- Sanger seqeuences/FA48.15155014.seq
- Sanger seqeuences/FA49.Y13572004.seq
- Sanger seqeuences/FA50.13572005.seq
- Sanger seqeuences/FA51.Y13587431.seq
- Sanger seqeuences/FA52.Y13572010.seq
- Sanger seqeuences/FA53.13587425.seq
- Sanger seqeuences/FA54.13572095.seq
- Sanger seqeuences/FA55.13572096.seq
- Sanger seqeuences/FA57.Y13572022.seq
- Sanger seqeuences/FA58.13572024.seq
- Sanger seqeuences/FA59.14370740.seq
- Sanger seqeuences/FA6.14340536.seq
- Sanger seqeuences/FA60.13572090.seq
- Sanger seqeuences/FA62.14370742.seq
- Sanger seqeuences/FA64.13570035.seq
- Sanger seqeuences/FA65.13572036.seq
- Sanger seqeuences/FA66.13572037.seq
- Sanger seqeuences/FA67.Y13572040.seq
- Sanger seqeuences/FA68.13572042.seq
- Sanger seqeuences/FA7.14340535.seq
- Sanger seqeuences/FA70.13572046.seq
- Sanger seqeuences/FA72.Y13572098.seq
- Sanger seqeuences/FA73.13572050.seq
- Sanger seqeuences/FA74.13572052.seq
- Sanger seqeuences/FA75.13572054.seq
- Sanger seqeuences/FA76.13572056.seq
- Sanger seqeuences/FA77.13572060.seq
- Sanger seqeuences/FA8.12331062.seq
- Sanger seqeuences/FA81.13572067.seq
- Sanger seqeuences/FA82.13572068.seq
- Sanger seqeuences/FA84.14370740.seq
- Sanger seqeuences/FA86.14370744.seq
- Sanger seqeuences/FA88.14370745.seq
- Sanger seqeuences/FA89.13572109.seq
- Sanger seqeuences/FA90.13572111.seq
- Sanger seqeuences/FA91.13572110.seq
- Sanger seqeuences/FA92.13572100.seq
- Sanger seqeuences/FA93.13572102.seq
- Sanger seqeuences/FA94.13572103.seq
- Sanger seqeuences/FA95.13572106.seq
- Sanger seqeuences/FA97.13572108.seq
- Table of primer information for RT-PCR and RT-qPCR.xlsx
