# Supplementary material for: Genome-Wide Identification of the Odorant Receptor Gene Family and Revealing Key Genes Involved in Sexual Communication in Anoplophora glabripennis
Source: Int J Mol Sci. 2023 Jan 13;24(2):1625. doi: 10.3390/ijms24021625 (PMC9861320; doi:10.3390/ijms24021625)
Supplement: Supplementary file 1 [file ijms-24-01625-s001.zip › Table of primer information for RT-PCR and RT-qPCR.xlsx]

## Sheet: TableS1
Gene name		Forward primer (5’-3’)		Reverse primer (3’-5’)
AglaOR1/Orco		AGCCATCCCTTGTTTGTA		AGCAGTCTGGGTATTTCTT
AglaOR2		GACCCTGTTCCAAGTAAA		TCAGAAGTGCCAGATAGA
AglaOR3		CTGCTCCTCAATTTGGGTGG		TCACTTGAAACAGGGGCCTA
AglaOR4		ATTCAAGTTGGGCTGCAGTG		GACTTGCCTATGAAGCTCTACG
AglaOR5		TTGGGCTGCAGTGTGATCTA		TTTGCCGATGATGCTCTACG
AglaOR6		TATACCACTGCTACACCGCC		GAGGCCTGTTCAACTGCTTT
AglaOR7		AGTTGTATGCGTGCGACATC		TGTCACTTCCAAACCAGCAG
AglaOR8		TCTACCTGGGAATGCTAA		GGAACCGATGACTTGATA
AglaOR9		CGGGGTGTGGATAAATGATGG		AAGCGATGCCTGTTTCTGAA
AglaOR10		AACGCCCTATACCTTACC		CAATACATCGCATTCAGC
AglaOR11		CCAACGGATCTGCGATGAAC		CAGGAACCAAATGTCAGCGT
AglaOR12		TCCTTTTGAGGTTTGGCTGC		CCGATCGAGGTGTAAGAGGG
AglaOR13		GTGAATGCTGGTGTGGACAA		CAGAGACTTGCCCTCCTTCA
AglaOR14		TACCCCTTCGATAACTGGCC		TCTCCTGTTTCAAAGCGTGC
AglaOR15		AGGAGATTTCCCATTGAC		CCTGACTTGAAGCGTTAT
AglaOR16		AACTCATGAGCTACGGAGGG		ACTCGTTGTGCTCTTCTCCA
AglaOR17		AGACCCCTGTACACATCAGC		TGTCGCACTTTCATCGCATT
AglaOR18		TGTCAAGTCGGCTGTAGTGT		ACTTGTGTGCTGCAATCGTT
AglaOR19		AAGAGACATTTTCAGCGGGC		TGCTGCTTGAATCCAACACC
AglaOR20		TCGCATGAAGAAGAAGCAGTG		AAACTGCATGCTGATGGGAG
AglaOR21		GTATAGCCGTTGGTGCATGG		ATCTCCCTCGGCGATACTTG
AglaOR22		TGGAGGTGATGTTGCTGAGT		TTTCCCCAGATCGATCGTCC
AglaOR23		ATGTGTCAGGTGGCCATGTA		GCCCTAAGTATCGCAGGTCT
AglaOR24		ACAGCTGGAAACCTTGGAGT		CTAGCATAGCCGAGTCCACA
AglaOR25		GCAGATGGGGACTATGACGA		TTCCTGACTTCTACGCTGCA
AglaOR26		GCATTGCTATCTCGGCTGTT		CATCATCGTCGTAGTCCCCA
AglaOR27		AATGCTGAAAATACCGACGG		CTCTGTAACGCTGGAGACCA
AglaOR28		CTTTGTCAGGCTGGAACCCT		TCCCTTTTAGCTGTGTCTGTCT
AglaOR29		GCTGCCTTTATGCCCTCTTC		GGTCAAAGTGAACGCTTGGA
AglaOR30		TTCGTTATGACAGCTGCACT		CTCGACGGCTGCTATTCATT
AglaOR31		GTTCGAAGGGAATGGCACTA		GTCCATCCCAGAAATGCTGT
AglaOR32		CTCGACGTGTTTGCTTGGAT		TGTTTGGTGCAATGGGTCAG
AglaOR33		TTGCGCTGTTGATTGTGACT		CTGGTCCGTCATTACTTGCG
AglaOR34		TAACGGGCCTATGGTTGTGT		TTCCCAAAGCGTTGCTAAAC
AglaOR35		CAGTGGCAGCAACAATACGT		GCCGCAGAAAAGGACAGAAA
AglaOR36		ACTACCTCTGCCACAAGC		TCCAGGGACTCAACAATC
AglaOR37		GCAAAGCGATAAGGAACG		AAGGGATAAGTCATCAGACC
AglaOR38		CAGTGCTAGGAGTATGGCCA		ACTCTCTCCGTCTTGATGGC
AglaOR39		CAGTGCTAGGAGTATGGCCA		ACTCTCTCCGTCTTGATGGC
AglaOR40		ATTCTTCTTCACCCACCC		CTGTATCACAACCGAGGC
AglaOR41		CCCAAAGCTACGCAAACTGT		TGGGGTACAGCAGGGTAATG
AglaOR42		AGAGCGAGCACCTCAAGATT		GTTGCACCCCGGTTTCATAG
AglaOR43		GCTATGAGGGTGTGGTCTGT		CTTCGGCGTACATGGAGTTG
AglaOR44		GTGCCTTACGACATGCTCAC		GTTGTTCCACAGCGACCATG
AglaOR45		TCGCTTTTGTGCTACGTGAA		TCGACATGCACACTAAGCCT
AglaOR46		CTTTGGTTGTCCCTGCTTTT		AAGGGGCAATAAATGCTGAC
AglaOR47		TTGCTGCTCGTTGTCATT		TTGCCTTCAGTATCTTTCC
AglaOR48		GCCAACCAACTGACGTTTG		CCAGGTCCCTTACGTTTTGC
AglaOR49		TTACAGAAGTTGCCCAGCAG		AGCAAAGAAAACCAGCATCC
AglaOR50		TGCTTGCCCTTACTGACGTA		AAACAAGCATGGTGACCGTC
AglaOR51		GGGTAAACGTGCCGAAGATC		TGGGTCGTGCAATCTGTAGT
AglaOR52		TGGTGAGATTTGCCCTACGT		AAAGTCTCCTTGAGCTGGCT
AglaOR53		TTCGGTGCCAATAATCTA		GAAGACGGTATCCCAGTT
AglaOR54		GCGGTTGTATGGCCAATCAA		TTCCCAGAGGTATCGCTTCA
AglaOR55		AACGGCCAAACAAATTCTGG		AGCCGAAACTATGAGAGAACA
AglaOR56		TGGATTGAGCGAGACCTG		CCTCCGTGGCAAAGTAGA
AglaOR57		AATCTAAACCAGTTGCCGGC		AATGCTCCCAATGTTGCTGG
AglaOR58		CTGACCTGCGGAGTTATGGA		TGCTTCCTATCAGACCGCAT
AglaOR59		GGACAAAGACTGAGGGACCA		ACCAAAAGGACCGGCATCTA
AglaOR60		GCATCCGCCTTTCTCTCTTG		AATCATGGACTTCAAGCCGC
AglaOR61		TGCTACGTACTGTCCATGTTG		GGCAAAACTGGCGAGATTGA
AglaOR62		CACGTGGATGCCCTTTGAAA		GAACTTCTCCCTGCACCTCT
AglaOR63		TGGAGGCCACGGAAAATTTC		TCAGCGTATACATCTCGGCA
AglaOR64		GCCAGATATCACGCGTTGTT		CCTACAGCAATGCACTCGTC
AglaOR65		GCGCCGCAAAATTTCTACAC		GAACACGGAATGGAGCGTAC
AglaOR66		ATAAACTGGCGGCTTGTGTG		GCAGACCTGACTTGTAAGCG
AglaOR67		ACCTAAACACTGCCAAACGG		ACCGTCGCTGTATTCAAACG
AglaOR68		CAGTAGCAGTCCCAAGTTCG		ACCACTCCTTTCAACAAACGG
AglaOR69		TCTGATGAGGCGGATCGTAC		CAACGTGTCTGATCTTGCCC
AglaOR70		TAAACCTCTGTCCGGCGAAT		CATCCGAACTTGCCATCTCG
AglaOR71		TTTCTATGTGTACTGCGCGC		AGTGATTCTCCGCGCAAATC
AglaOR72		CGACAGGATATTGCCCAACG		TGAACGATGAGGTGTTGCAC
AglaOR73		TCGACGATGTACAGGACGAG		TCGGAGTGGCAGTGGTAAAA
AglaOR74		AGCGCGTGTTCCAAAATATGA		GCCCATTGGACGCATACATT
AglaOR75		AGCGCGTGTTCCAAAATATGA		GCCCATTGGACGCATACATT
AglaOR76		GCGAAGAAACAATCCGGAGA		AGGTGCATTGACATCACTGA
AglaOR77		TTCGGCAGGAGATTGGTTCA		ACGTAGCAGCCGAACATAGA
AglaOR78		ACTGCAATGATGAGGAGGGT		TGTACAGCATTGCGAACCTG
AglaOR79		CTCATATACGCAGGGAAGCC		GGCCGTCGGTATTTTCAACA
AglaOR80		CCAATTGCACTGCTGATGGT		CGTTCATCAGTAACTGCGCA
AglaOR81		ATGGTTACTAGCGTTGCCCT		CTGTTGCTGTTGACTCGTCC
AglaOR82		TCTTATGAGGTGTGTCGACGA		GCAGGGAGGCCATATACCAT
AglaOR83		TCAGTCTTCGTAGCTACCGC		GCACATCCTGAAGTTGCTGT
AglaOR84		TGGCGTGTGACTTTCAACAG		TCGACTTCCCAAAATTGTTCCT
AglaOR85		ACAGTTACTTATGAGGTACGTCGA		GTCCATCATCACTTGCGCAG
AglaOR86		ATGCAACGGTAAGCGAATGG		TCGTATCGCAAATGTCGCAA
AglaOR87		AATTGCGCTGTTGATGGTGA		AGGTACCATTTGCACTCGGA
AglaOR88		TTGCGTTGTTGATGGTGACT		ATGTTGCAGTTTCGGTAGGC
AglaOR89		ATTTGCGCTGTTGATGGTGA		CATCATTAGTTGCGCGGGAA
AglaOR90		AGCAACAATTTTGGGAAGTGGA		GAGAAGCCCGCCAATTGTAG
AglaOR91		AGTTGCGCTGTTGATTGTAACT		ATGTCGCAATTTCGGTAGGC
AglaOR92		GTGACACAGTTCGCGTTTCT		AGAGTACAACGCCCAGGAAA
AglaOR93		AAATGGCACAAGCTGTAT		AATGGGTCCTATGGAAAT
AglaOR94		CATCTTCGCGTTTAGTCT		GATAATTTCTTGGTGCTTC
AglaOR95		ACACATGTTAGGGCTGACCA		TCACTCACTGCTTGGGTCTC
AglaOR96		CATAGCCGTCACCATTTCCG		CCAGCAAAGCCACTACCAAA
AglaOR97		CAGTCGGCAACCTGTTTTCA		ACAATTTGAACGGGCAGGAA
AglaOR98		CGTCGCAAACCTGTTACTGT		GGTTGTTGACTCTGTGGCTG
Actin	ACATCAAGGAGAAACTCTGCTACG	ACATCAAGGAGAAACTCTGCTACG	CTTCATGATGGAGTTGTAGGTGGT	CTTCATGATGGAGTTGTAGGTGGT

## Sheet: TableS2
Gene name		Forward primer (5’-3’)		Reverse primer (3’-5’)
AglaOR3		CTGCTCCTCAATTTGGGTGG		TCACTTGAAACAGGGGCCTA
AglaOR6		TATACCACTGCTACACCGCC		GAGGCCTGTTCAACTGCTTT
AglaOR7		AGTTGTATGCGTGCGACATC		TGTCACTTCCAAACCAGCAG
AglaOR11		CCAACGGATCTGCGATGAAC		CAGGAACCAAATGTCAGCGT
AglaOR19		AAGAGACATTTTCAGCGGGC		TGCTGCTTGAATCCAACACC
AglaOR25		GCAGATGGGGACTATGACGA		TTCCTGACTTCTACGCTGCA
AglaOR29		GCTGCCTTTATGCCCTCTTC		GGTCAAAGTGAACGCTTGGA
AglaOR31		GTTCGAAGGGAATGGCACTA		GTCCATCCCAGAAATGCTGT
AglaOR32		CTCGACGTGTTTGCTTGGAT		TGTTTGGTGCAATGGGTCAG
AglaOR33		TTGCGCTGTTGATTGTGACT		CTGGTCCGTCATTACTTGCG
AglaOR34		TAACGGGCCTATGGTTGTGT		TTCCCAAAGCGTTGCTAAAC
AglaOR35		GTGCATCTAGAGAGCCAGCT		CGCTGCATACGACACATTGT
AglaOR38		CAGTGCTAGGAGTATGGCCA		ACTCTCTCCGTCTTGATGGC
AglaOR42		AGAGCGAGCACCTCAAGATT		GTTGCACCCCGGTTTCATAG
AglaOR50		TGCTTGCCCTTACTGACGTA		AAACAAGCATGGTGACCGTC
AglaOR60		GCATCCGCCTTTCTCTCTTG		AATCATGGACTTCAAGCCGC
AglaOR66		ATAAACTGGCGGCTTGTGTG		GCAGACCTGACTTGTAAGCG
AglaOR73		TCGACGATGTACAGGACGAG		TCGGAGTGGCAGTGGTAAAA
AglaOR74		AGCGCGTGTTCCAAAATATGA		GCCCATTGGACGCATACATT
AglaOR82		ACGAATCTTAGAGGCCATGGA		ATGAATGGTCCCACTGCGTA
AglaOR86		ATGCAACGGTAAGCGAATGG		TCGTATCGCAAATGTCGCAA
AglaOR88		TTGCGTTGTTGATGGTGACT		ATGTTGCAGTTTCGGTAGGC
AglaOR91		AGTTGCGCTGTTGATTGTAACT		ATGTCGCAATTTCGGTAGGC
Actin	ACATCAAGGAGAAACTCTGCTACG	ACATCAAGGAGAAACTCTGCTACG	CTTCATGATGGAGTTGTAGGTGGT	CTTCATGATGGAGTTGTAGGTGGT
